# Supplementary material for: Stool Banking for Fecal Microbiota Transplantation: Methods and Operations at a Large Stool Bank
Source: Front Cell Infect Microbiol. 2021 Apr 15;11:622949. doi: 10.3389/fcimb.2021.622949 (PMC8082449; doi:10.3389/fcimb.2021.622949)
Supplement: Supplementary file 1 [file DataSheet_1.xlsx]

## Sheet: README
Data for "Stool banking for fecal microbiota transplantation: methods and operations at a large stool bank"
Donor Motivations sheet represents the results of the donor motivations survey
Other sheets refer to the bank's outputs in 2018
Column	Unit	Explanation
Donor Motivations (each row represents one candidate donor)
cdi	0/1	Donor indicated that "Fighting C. difficile infections" was a motivation for their applying as a candidate
money	0/1	"Earning money"
research	0/1	"Supporting research"
patients	0/1	"Helping patients"
other	0/1
Donor Productivity (each row represents one donor)
n_screened	–	Number of 2018 donations made that were used for screening.
n_rejected	–	Number of 2018 donations made that were rejected.
n_processed	–	Number of 2018 donations made that were processed into FMT preparations.
enrollment	days	Time between a donor's first donation (potentially before 2018) and their last donation during 2018. (A zero means the donor made only 1 donation.)
Product Types
type	–	FMT preparation type
n_donations	–	Number of 2018 donations processed into that type
Processing Time (each row represents one donation)
time	hours	Time between donation and completion of processing
Shipping Time (each row represents one FMT preparation)
time	days	Time between completion of processing and shipment out of the bank
Shipping Volume (each row represents one hospital/physician)
volume	–	Number of FMT preparations shipped to that hospital/physician in 2018

## Sheet: Donor Motivations
cdi	money	research	patients	other
1	1	1	1	0
1	1	1	1	0
1	1	1	1	0
1	1	1	1	0
0	1	1	1	0
0	0	1	0	0
1	0	1	1	0
0	1	1	1	0
1	1	1	1	0
0	0	1	1	0
0	1	1	1	0
1	1	1	1	0
1	1	1	1	1
1	1	1	1	0
0	1	0	0	0
1	1	1	1	0
0	0	0	1	0
1	1	1	1	0
1	1	1	1	0
0	1	1	1	0
0	0	1	0	0
0	0	1	0	0
1	1	1	1	0
1	1	1	1	0
1	0	1	0	0
1	1	1	1	0
0	0	1	0	0
1	1	1	1	0
1	0	0	0	0
1	1	1	1	0
0	1	1	0	0
0	0	1	0	0
1	1	1	1	0
1	1	1	1	0
1	1	1	1	0
1	1	1	1	0
0	0	1	1	0
1	0	0	0	0
0	1	1	1	0
1	0	1	1	0
0	1	1	1	0
0	1	0	0	0
1	1	1	1	0
1	1	1	1	0
0	1	1	1	0
0	1	0	1	0
1	1	1	1	0
0	1	1	0	0
1	1	1	1	0
0	1	0	0	0
1	1	1	1	0
0	0	1	0	0
0	1	1	1	0
0	1	1	1	0
0	1	0	0	0
1	1	1	1	0
1	1	1	1	0
1	1	1	1	0
1	1	1	1	0
1	1	1	1	0
0	1	0	0	0
0	1	1	1	0
0	1	0	1	0
1	1	1	1	0
1	1	1	1	1
1	1	1	1	0
1	1	1	1	0
0	1	1	1	0
1	1	1	1	0
0	1	1	1	0
1	1	1	1	0
1	1	1	1	0
1	1	1	1	0
0	1	1	0	0
1	1	0	0	0
1	1	1	1	0
1	1	1	1	0
0	1	0	0	0
1	1	1	1	0
1	1	1	0	0
0	1	1	1	0
1	1	1	1	0
0	1	1	0	0
1	1	1	1	0
0	1	1	1	0
1	1	1	1	0
0	1	1	1	0
0	0	0	1	0
1	1	1	1	0
0	1	1	1	0
1	1	1	1	0
0	1	1	1	0
0	0	1	1	0
0	1	1	1	0
1	1	1	1	0
0	1	1	0	0
0	0	0	0	1
1	1	1	1	0
1	1	1	1	0
1	1	1	1	0
0	1	0	0	0
1	1	1	1	0
1	1	1	1	0
0	1	1	0	0
1	1	1	1	0
1	1	1	1	0
0	1	1	1	0
0	1	1	1	0
0	1	0	1	0
1	0	1	0	0
1	1	1	1	0
0	1	0	1	0
0	1	0	1	0
1	1	1	1	0
0	1	1	1	0
0	1	0	1	0
0	1	1	0	0
0	1	0	1	0
0	1	1	1	0
0	0	1	1	0
1	1	1	1	0
1	1	1	1	0
1	1	1	1	0
1	1	1	1	0
1	1	1	1	0
0	1	1	1	0
0	1	0	1	0
1	1	1	1	0
1	1	1	1	0
1	0	1	0	0
1	1	1	1	0
1	1	1	1	0
0	1	1	1	0
0	1	1	0	0
0	1	0	0	0
1	1	1	1	0
1	1	1	1	0
0	1	1	1	0
0	1	1	0	0
1	1	1	1	0
1	1	1	1	1
1	1	1	1	0
0	1	1	1	0
1	1	1	1	0
0	1	1	1	0
1	1	1	1	0
1	1	1	1	0
0	1	1	1	0
1	1	1	1	0
1	1	1	1	0
0	1	1	1	0
0	1	1	1	0
0	1	1	1	0
0	0	0	0	1
1	1	1	1	0
1	1	1	1	0
1	1	1	1	0
0	1	1	0	0
1	1	1	1	0
0	1	1	1	0
0	1	0	1	0
0	1	1	0	0
1	1	1	1	1
0	1	1	1	0
1	1	1	1	0
0	1	0	1	0
1	1	1	1	0
1	1	1	1	0
0	1	1	1	0
0	1	0	1	0
1	1	0	0	0
0	0	1	0	1
0	1	1	1	0
1	1	1	1	0
0	1	0	0	0
1	1	1	1	0
1	1	1	1	0
0	0	1	1	0
0	1	1	1	0
0	0	1	0	0
0	1	0	1	0
1	1	1	1	0
1	1	1	1	0
0	1	1	1	0
1	1	1	1	0
1	1	1	1	0
0	1	0	1	0
0	1	1	1	0
0	1	0	1	0
1	1	1	1	0
1	1	1	1	0
0	0	1	1	0
0	1	1	1	0
0	1	0	1	0
1	1	1	1	0
1	1	1	1	0
1	1	1	1	0
1	1	1	1	0
0	1	1	1	0
0	1	1	1	0
0	1	1	1	0
0	1	0	0	0
1	1	1	1	0
0	1	1	1	0
1	1	0	1	0
1	1	1	1	0
0	1	1	1	0
1	1	0	1	0
0	1	0	1	0
0	1	0	1	0
0	1	1	1	1
0	1	0	1	0
1	1	1	1	0
0	1	1	1	0
0	1	1	1	0
1	1	1	1	0
1	1	1	1	0
0	1	1	1	0
1	1	1	1	0
0	1	1	1	0
1	1	1	1	0
1	1	1	1	0
1	1	1	1	0
1	0	1	1	0
1	0	1	1	0
1	1	1	1	0
1	1	1	1	0
1	1	1	1	0
1	1	1	1	0
1	1	1	1	0
1	1	1	1	0
1	1	1	1	0
1	1	1	1	0
1	1	0	1	0
0	1	1	1	0
1	1	1	1	0
1	1	1	1	0
1	1	1	1	0
0	0	1	1	0
0	1	0	0	0
0	1	0	1	0
0	0	1	1	0
1	1	1	1	0
1	1	1	1	0
1	1	1	1	0
1	1	1	1	0
1	1	1	1	0
0	1	1	1	0
0	1	0	0	0
0	1	1	1	0
1	1	1	0	0
0	1	1	1	0
1	1	1	1	0
1	1	1	1	0
0	1	1	1	0
0	1	1	1	0
1	1	1	1	0
0	1	0	1	0
1	1	1	1	0
0	1	1	0	0
0	1	1	0	0
0	1	1	0	0
0	1	1	0	0
0	1	0	0	0
1	1	1	1	0
1	1	1	1	0
1	1	1	1	0
1	1	1	1	0
0	0	1	1	0
1	1	1	1	0
1	1	1	1	0
0	1	1	1	0
1	1	1	1	0
1	1	1	1	0
1	1	1	1	0
1	1	1	1	0
1	0	1	1	0
0	1	1	1	1
0	1	0	0	0
0	1	1	1	0
1	1	1	1	0
0	0	0	1	0
0	1	1	1	0
0	1	1	1	0
0	1	1	0	0
1	1	1	1	0
1	1	1	1	0
0	1	1	1	0
1	1	1	1	0
0	1	0	0	0
0	0	0	1	0
0	1	0	1	0
1	0	0	0	0
0	1	0	0	0
1	1	1	1	0
0	1	1	1	0
0	1	1	1	0
0	0	1	1	0
0	1	0	0	0
1	1	1	1	0
1	1	1	1	0
1	1	1	1	0
1	1	1	1	0
1	1	1	1	0
0	1	0	1	0
1	1	1	1	0
0	1	1	1	0
1	1	1	1	0
0	1	1	1	0
0	0	0	0	1
1	1	1	1	0
1	1	1	0	0
1	1	1	1	0
1	1	0	0	0
0	1	1	0	0
1	1	1	1	0
0	1	0	0	0
1	1	1	1	0
0	1	0	1	0
1	0	0	1	0
0	1	0	0	0
1	1	1	1	0
0	0	0	1	0
1	1	1	1	1
0	1	1	1	0
0	1	1	1	0
1	1	1	1	0
0	1	1	1	0
1	1	1	1	0
1	1	1	1	0
1	1	1	1	0
0	1	1	1	0
0	0	1	0	0
1	1	1	1	0
1	1	1	0	0
0	0	1	1	0
1	1	1	1	0
1	1	1	1	0
1	1	1	1	0
1	1	1	1	0
0	1	1	1	0
0	1	1	1	0
1	0	1	1	0
1	1	1	1	0
1	0	1	0	0
0	1	1	0	0
1	1	1	1	0
0	1	1	1	0
1	1	0	0	0
0	1	1	0	0
1	1	1	1	0
0	1	1	0	0
0	1	0	0	0
0	1	1	1	0
0	1	1	1	0
0	1	0	1	0
0	1	1	0	0
1	1	1	1	0
1	1	1	1	0
0	0	1	0	0
1	1	1	1	0
0	0	1	1	0
0	0	1	1	0
1	1	1	1	0
1	0	1	1	0
0	1	1	1	0
0	1	0	1	0
1	1	1	1	0
0	1	1	1	0
1	1	1	1	0
0	0	0	1	0
1	1	1	1	0
1	1	1	1	0
1	1	1	1	0
1	1	1	1	0
1	1	1	1	0
0	1	1	1	0
0	1	1	1	0
1	0	1	0	0
0	1	1	1	0
1	1	1	1	0
1	1	1	1	0
1	1	0	1	0
1	1	1	1	0
1	1	1	1	0
0	1	1	1	0
1	1	1	1	0
0	1	1	1	0
1	1	1	1	0
1	1	1	0	0
1	1	1	1	0
1	1	1	1	0
1	1	1	1	1
1	0	1	1	0
0	0	1	0	0
0	1	1	1	0
1	1	1	1	0
1	1	1	1	0
0	1	1	1	0
0	1	1	1	0
1	1	1	1	0
1	1	1	1	0
0	1	1	0	0
1	1	1	1	0
1	1	1	1	0
0	1	1	1	0
1	1	1	1	0
1	1	1	1	0
0	1	1	1	0
1	1	1	1	0
0	1	0	0	0
0	0	0	1	0
1	1	1	1	0
1	1	0	0	0
1	1	1	1	0
0	1	1	1	0
1	1	1	1	0
0	0	1	1	0
1	1	1	1	0
0	1	1	1	0
0	1	1	1	0
1	1	1	1	0
0	1	1	1	0
1	1	1	1	0
1	1	1	1	0
1	1	1	1	0
0	1	1	1	0
1	1	1	1	0
0	0	0	0	1
0	1	0	0	0
0	1	1	0	0
1	0	0	0	0
1	0	0	0	0
1	1	1	1	0
1	1	1	1	0
1	1	1	1	0
1	1	1	1	0
1	1	1	1	0
1	0	1	1	0
1	1	1	1	0
1	1	0	1	0
1	1	1	1	0
1	1	1	1	0
1	1	0	0	0
1	1	1	1	0
1	0	1	1	0
1	1	1	1	0
1	1	1	1	0
1	1	1	1	0
1	1	1	1	0
1	1	1	1	0
1	1	1	1	0
1	1	1	0	0
1	1	1	1	0
1	1	1	1	0
0	0	1	1	0
1	1	1	1	0
0	1	0	0	0
0	1	0	1	0
1	1	1	1	0
0	0	0	1	0
1	1	1	1	0
1	1	1	1	0
0	1	0	0	0
0	1	1	1	0
1	1	1	1	0
1	1	1	1	0
0	1	1	0	0
0	1	1	1	0
1	1	1	1	0
0	1	1	1	0
1	1	1	1	0
0	1	1	1	0
0	1	1	1	0
1	1	1	1	0
1	1	1	1	0
0	1	1	1	0
0	0	0	1	0
1	1	1	1	1
0	1	1	1	0
0	1	1	1	0
0	1	1	1	0
0	0	0	0	1
0	0	1	1	0
1	0	1	0	0
0	1	1	1	0
0	1	1	1	0
0	1	1	0	0
0	1	0	0	0
0	1	1	1	0
0	1	1	0	0
1	1	1	1	0
1	1	1	1	0
0	1	1	1	0
0	1	0	0	0
0	1	1	1	0
0	0	1	1	0
1	1	1	1	0
1	1	1	1	0
1	1	1	1	0
0	0	1	1	0
0	1	1	1	0
1	1	1	1	0
0	1	1	1	0
0	1	0	1	0
0	1	1	1	0
1	1	1	1	0
0	0	0	1	0
0	1	1	1	0
1	0	1	1	0
0	1	1	1	0
0	0	1	1	0
0	0	1	1	0
0	1	1	1	0
1	1	1	0	0
1	1	1	1	0
0	0	1	1	0
0	1	1	1	0
0	1	1	1	0
1	1	1	1	0
0	1	1	1	0
0	0	1	1	0
1	1	1	1	0
0	1	1	1	0
0	1	1	1	0
1	1	1	1	0
1	1	1	1	0
1	1	1	1	0
1	1	1	1	0
1	1	1	1	0
1	1	1	1	0
1	1	1	1	0
1	1	1	1	0
1	1	1	1	0
1	1	1	1	0
1	1	1	1	0
1	1	1	1	0
1	1	1	1	0
0	0	0	1	0
0	1	0	0	0
1	1	1	1	0
0	1	1	1	0
1	0	1	1	0
1	1	1	1	0
0	1	1	1	0
1	1	1	1	0
1	1	1	1	0
0	1	0	0	0
1	1	1	1	0
1	1	0	1	0
0	1	1	0	0
0	1	1	0	0
1	1	1	1	0
1	1	1	1	0
1	1	1	1	0
0	1	0	0	0
1	1	1	1	0
1	1	1	1	0
1	1	1	1	0
1	1	1	1	0
0	0	0	1	0
1	1	1	1	0
1	1	1	1	0
1	1	1	1	0
1	1	1	1	0
1	0	1	1	0
1	1	1	1	0
1	1	1	0	0
0	1	1	0	1
1	1	1	1	0
0	1	0	1	0
0	1	1	1	0
1	1	1	1	0
0	0	0	1	0
1	1	1	1	0
1	1	0	1	1
1	1	1	1	0
1	1	0	1	0
1	0	1	1	0
1	1	1	1	0
0	1	1	1	0
0	1	1	1	0
1	1	0	1	0
1	1	1	1	0
1	1	0	0	0
0	1	0	1	0
1	1	1	1	0
1	1	1	1	0
1	0	1	1	0
0	0	1	0	0
1	1	1	1	0
1	1	1	1	0
1	1	1	1	0
0	1	1	1	0
1	1	1	1	0
0	1	1	1	0
1	1	1	1	0
0	1	1	0	0
0	0	1	0	0
1	1	1	1	0
1	1	1	1	0
1	1	1	1	0
0	1	1	1	0
0	1	0	0	0
1	0	1	1	0
0	0	0	1	0
1	1	1	1	0
1	1	1	1	0
0	1	0	1	0
1	1	1	1	0
0	1	1	1	0
0	0	1	1	0
1	1	1	1	0
1	0	0	1	0
1	1	1	1	0
1	1	1	1	0
0	1	0	1	0
1	1	1	1	0
0	0	0	0	1
1	1	1	1	0
1	1	1	1	0
0	0	0	0	1
0	1	1	1	0
1	0	1	1	0
1	1	1	1	0
0	1	1	0	0
0	1	1	0	0
1	1	1	1	1
1	1	1	1	0
1	1	1	1	0
1	1	1	1	0
1	1	1	1	0
1	1	1	1	1
1	1	1	1	0
1	1	1	1	0
1	1	1	1	1
0	1	1	1	0
1	1	1	1	0
1	1	1	1	0
0	1	1	0	0
0	1	1	1	0
0	1	0	0	0
0	0	0	0	1
1	1	1	1	0
0	1	1	1	0
1	1	1	1	0
0	1	0	1	0
1	1	1	1	0
0	1	1	1	0
1	1	1	1	0
0	0	1	0	0
1	1	0	1	0
1	1	1	0	0
1	1	1	1	0
1	1	1	1	0
1	1	1	1	0
0	0	1	1	0
1	1	1	1	0
0	1	1	1	0
0	0	1	1	0
1	1	1	1	0
1	1	1	0	0
1	1	1	1	0
1	1	1	0	0
0	1	1	1	0
1	1	1	1	0
1	1	1	1	1
1	1	1	1	0
1	1	1	1	0
1	1	1	1	0
1	1	1	1	0
0	1	1	1	0
0	1	1	1	0
1	1	1	1	0
0	1	1	1	1
0	1	1	1	0
1	1	1	1	1
1	1	1	1	0
0	1	0	0	0
1	1	1	1	0
0	1	0	0	0
1	1	1	1	0
1	1	1	1	0
1	1	1	1	0
1	0	1	1	0
0	0	1	1	0
1	1	1	1	0
1	0	1	0	0
1	1	1	1	0
1	1	1	1	0
0	1	1	0	0
1	1	0	0	0
1	1	1	1	0
0	0	1	0	0
1	0	1	0	0
0	1	1	1	0
1	1	1	1	0
0	1	1	1	0
1	1	1	1	0
0	1	1	1	0
1	1	1	1	0
1	1	1	0	0
0	1	0	0	0
1	1	1	0	0
0	1	1	0	0
1	1	0	1	0
1	1	1	1	0
0	1	0	1	0
1	1	1	1	0
0	1	1	1	0
1	0	1	0	0
0	1	1	0	0
1	1	1	1	1
0	0	0	1	0
1	1	1	1	0
0	1	1	1	0
1	1	1	1	0
1	1	1	1	0
0	1	1	1	0
1	1	1	1	0
0	1	1	0	0
0	1	1	0	0
1	1	1	1	0
0	1	1	0	0
1	0	1	1	0
1	1	1	1	0
0	0	1	0	0
0	1	1	1	0
1	1	1	1	0
0	1	0	1	0
1	1	1	1	0

## Sheet: Donor Productivity
n_screened	n_rejected	n_processed	enrollment
4	12	49	1145
3	29	15	1232
5	11	46	1121
2	2	2	901
6	69	327	1106
6	94	59	1088
5	16	122	994
6	43	111	1018
2	1	0	146
6	59	142	819
6	20	95	815
7	28	78	820
7	45	54	788
1	2	0	48
0	1	0	0
6	51	67	482
6	30	66	547
6	64	105	316
6	113	92	595
3	4	6	454
3	7	3	594
4	21	78	463
4	10	36	491
7	11	13	462
3	35	93	370
2	1	6	337
1	4	3	292
1	0	0	277
6	68	141	564
9	28	101	548
1	2	4	239
5	9	21	519
1	1	2	178
3	46	17	514
5	17	30	471
1	3	11	255
3	11	40	264
1	0	0	336
0	2	0	108
1	1	1	157
5	18	65	433
1	1	0	11
5	18	18	435
8	10	46	449
2	2	12	129
0	2	0	272
2	6	8	177
0	3	1	175
6	46	164	443
1	4	1	84
3	20	77	243
1	3	17	146
1	0	0	64
6	23	44	265
3	10	25	172
1	0	0	0
5	17	31	301
5	25	46	237
1	0	0	78
3	2	9	174
2	0	9	107
4	20	53	172
1	1	5	69
6	52	132	323
3	8	30	168
1	0	0	0
3	4	6	252
6	43	54	360
8	96	132	337
1	0	0	0
1	2	0	15
1	0	0	0
4	2	18	140
5	22	58	254
2	13	19	52
1	3	3	51
1	0	0	0
1	1	0	21
0	1	0	0
1	0	0	0
2	1	15	73
4	3	24	96
1	0	0	0
2	1	0	10
2	0	0	4
3	12	7	144
1	0	0	0
1	5	0	41
1	1	0	1
1	0	0	0
9	37	117	331
2	5	16	86
3	8	14	119
2	5	12	69
1	0	0	0
6	60	31	238
1	0	0	0
1	1	0	2
3	39	6	153
8	86	102	327
5	6	21	182
3	8	3	126
0	1	0	0
2	2	3	64
3	13	14	105
2	1	3	75
1	0	0	0
1	0	0	0
1	0	0	0
1	2	0	12
1	6	6	32
1	0	0	0
3	2	42	122
3	15	59	113
1	0	0	0
0	1	0	0
1	0	1	24
1	4	0	21
1	1	0	6
2	2	8	54
2	6	5	60
1	0	0	0
2	3	4	52
4	30	25	166
0	1	0	0
0	2	0	5
2	5	7	60
1	0	0	0
3	16	37	92
2	10	4	75
1	0	0	0
6	94	37	266
2	2	0	104
3	5	9	97
1	0	0	0
0	2	0	5
2	6	1	68
3	25	2	194
5	61	73	265
2	0	0	19
1	0	0	0
1	0	0	0
1	1	0	0
2	14	15	51
3	8	13	138
1	1	0	0
1	0	0	0
1	1	0	1
1	1	0	3
1	2	0	27
1	0	0	0
0	2	0	9
1	2	0	28
2	6	14	72
1	0	0	0
3	32	6	167
5	43	23	204
2	5	0	58
1	0	0	0
1	0	0	0
1	0	0	0
2	5	13	47
5	101	42	238
5	27	12	238
2	4	3	69
1	0	0	0
1	1	0	5
1	0	0	0
1	1	0	0
1	0	0	0
5	24	14	161
1	0	0	0
5	33	22	204
0	2	0	23
2	30	3	62
1	0	0	0
1	1	2	33
0	1	0	0
1	2	0	196
4	49	107	188
1	0	0	0
2	10	7	119
1	0	0	0
4	17	15	133
2	8	16	63
3	12	17	125
3	17	2	108
2	13	4	64
4	61	47	175
1	0	0	0
0	1	0	0
1	0	0	0
1	1	0	3
1	1	0	3
1	4	1	21
3	33	8	141
1	1	0	2
1	0	0	0
2	16	4	83
1	0	0	0
3	50	16	132
0	2	0	9
1	2	0	34
2	18	9	88
3	26	5	134
1	1	0	1
3	11	4	123
1	0	0	0
2	0	0	29
1	0	0	0

## Sheet: Product Types
type	n_donations
FMP250	3099
FMP30	701
DE/G3	285
Other	186

## Sheet: Processing Time
time
0.786497
0.815607
0.931876
0.989215
1.00304
1.01136
1.01578
1.07766
1.08039
1.08451
1.09188
1.1173
1.12018
1.12867
1.18002
1.19247
1.19315
1.21113
1.21879
1.22061
1.22234
1.23375
1.24036
1.24362
1.24906
1.26942
1.27005
1.27824
1.2813
1.30306
1.31427
1.31855
1.33018
1.33213
1.34123
1.38039
1.38154
1.38542
1.38588
1.38855
1.40261
1.41169
1.41261
1.41469
1.41621
1.42067
1.42498
1.43009
1.45051
1.45258
1.4661
1.47401
1.48119
1.48308
1.51852
1.52107
1.52458
1.53911
1.54103
1.54221
1.54911
1.55073
1.5554
1.55993
1.56827
1.57038
1.57466
1.58245
1.58365
1.59285
1.60314
1.60707
1.6073
1.60775
1.61495
1.62163
1.63377
1.63422
1.63639
1.64288
1.6501
1.65065
1.66104
1.6715
1.67168
1.67799
1.68195
1.68284
1.68489
1.68554
1.68936
1.69102
1.69138
1.71524
1.71694
1.72129
1.72918
1.73161
1.73874
1.74241
1.74718
1.75512
1.75969
1.7639
1.76519
1.76629
1.77291
1.77303
1.7733
1.77893
1.78377
1.78441
1.78598
1.7909
1.79557
1.79577
1.8025
1.80281
1.80308
1.80717
1.80874
1.81332
1.81736
1.81834
1.83587
1.84124
1.84993
1.85001
1.85565
1.85636
1.87975
1.88137
1.89084
1.89604
1.89618
1.89905
1.90251
1.90641
1.90758
1.90804
1.9106
1.91324
1.91785
1.91947
1.92162
1.92327
1.92374
1.92404
1.92806
1.92807
1.93286
1.93303
1.9337
1.93918
1.94249
1.94364
1.94377
1.94429
1.94738
1.95251
1.9546
1.95465
1.95963
1.96192
1.96466
1.9692
1.97269
1.98982
1.99236
1.99326
2.00226
2.00521
2.00915
2.01216
2.0123
2.01436
2.01474
2.01501
2.01556
2.01733
2.0189
2.02269
2.02641
2.02767
2.0346
2.03769
2.04582
2.04678
2.04774
2.05701
2.05779
2.06036
2.06271
2.06386
2.06557
2.06658
2.06812
2.07102
2.0717
2.07464
2.07738
2.07848
2.08106
2.08341
2.08647
2.08976
2.0908
2.09374
2.09442
2.09554
2.09769
2.09827
2.10079
2.10181
2.1039
2.10607
2.1064
2.1079
2.11059
2.11152
2.11422
2.11493
2.11815
2.11905
2.12149
2.12294
2.12717
2.12759
2.13382
2.137
2.14108
2.14211
2.14876
2.15041
2.1609
2.16207
2.16251
2.1657
2.1672
2.17099
2.17293
2.17707
2.17806
2.17967
2.18131
2.18153
2.18302
2.18423
2.18836
2.18846
2.19069
2.1912
2.19146
2.19254
2.19408
2.19459
2.19653
2.19673
2.19979
2.19989
2.20274
2.20335
2.20389
2.20393
2.20528
2.20608
2.20803
2.21376
2.21466
2.21594
2.21677
2.21838
2.22007
2.22081
2.2218
2.22409
2.22687
2.22705
2.22876
2.23217
2.23258
2.23327
2.23355
2.234
2.23435
2.23482
2.23788
2.23796
2.23868
2.24025
2.24094
2.24116
2.24408
2.24546
2.24551
2.24975
2.2506
2.25208
2.25358
2.25435
2.25593
2.2562
2.25928
2.26062
2.2631
2.26662
2.26699
2.26736
2.26761
2.26845
2.27096
2.27446
2.27572
2.28159
2.28804
2.29151
2.29699
2.29915
2.30002
2.30136
2.30184
2.30215
2.3022
2.305
2.30522
2.30801
2.30829
2.31012
2.31053
2.31386
2.31605
2.31819
2.31829
2.3205
2.32077
2.32113
2.32158
2.32391
2.32608
2.33004
2.33242
2.33376
2.33423
2.33514
2.33558
2.33596
2.34039
2.34169
2.34372
2.34564
2.34586
2.34867
2.35192
2.3522
2.3538
2.35924
2.36056
2.36151
2.36245
2.36414
2.36501
2.36545
2.36989
2.37223
2.37291
2.37366
2.37656
2.37675
2.3794
2.37998
2.38108
2.38118
2.383
2.38382
2.38474
2.38627
2.38789
2.38857
2.3895
2.39022
2.39148
2.39386
2.39786
2.40147
2.40157
2.40625
2.40887
2.40944
2.41157
2.41291
2.41391
2.41464
2.41766
2.4186
2.41963
2.42113
2.42269
2.42549
2.42626
2.42656
2.42777
2.42936
2.42951
2.43671
2.4379
2.44088
2.44422
2.44574
2.44728
2.44885
2.44955
2.45037
2.4535
2.45605
2.45783
2.4611
2.46278
2.46353
2.46461
2.46501
2.46638
2.47089
2.47448
2.47551
2.47578
2.47735
2.47854
2.48171
2.48622
2.4863
2.48772
2.48998
2.49128
2.49187
2.49277
2.49559
2.49833
2.50798
2.50833
2.5113
2.51321
2.51394
2.51636
2.51711
2.52045
2.52053
2.52219
2.52289
2.5229
2.52379
2.52398
2.52423
2.52495
2.52587
2.52794
2.52871
2.53114
2.5336
2.53394
2.53706
2.53724
2.53921
2.54147
2.54185
2.54313
2.54332
2.54379
2.54452
2.54459
2.54504
2.54887
2.55031
2.55227
2.55312
2.55554
2.55621
2.55799
2.56291
2.5637
2.56406
2.56513
2.56851
2.5698
2.57035
2.57154
2.57196
2.57355
2.57388
2.57471
2.5754
2.57692
2.57854
2.57882
2.58168
2.58304
2.58532
2.58583
2.58656
2.58712
2.5901
2.59086
2.59136
2.59174
2.59634
2.59634
2.59692
2.59742
2.5985
2.59913
2.60031
2.60315
2.60323
2.60926
2.6094
2.61081
2.61138
2.61553
2.61835
2.61855
2.61927
2.6197
2.62059
2.62122
2.6235
2.62931
2.62941
2.62988
2.63092
2.63235
2.63266
2.63381
2.63752
2.6385
2.64
2.64013
2.64106
2.64134
2.64227
2.64345
2.64617
2.6463
2.64648
2.64656
2.64813
2.65006
2.65186
2.654
2.65408
2.65411
2.65428
2.65467
2.65478
2.65492
2.65596
2.65706
2.65776
2.65807
2.659
2.65946
2.66004
2.66193
2.66224
2.66459
2.66499
2.66505
2.66558
2.66614
2.66722
2.66816
2.66816
2.6691
2.66996
2.67195
2.67349
2.67443
2.67531
2.68198
2.68206
2.68222
2.68244
2.68268
2.68307
2.68308
2.6837
2.68417
2.68471
2.68496
2.68626
2.68836
2.68908
2.68926
2.6913
2.69222
2.69251
2.69428
2.69488
2.69627
2.69663
2.69719
2.69907
2.69908
2.69914
2.7013
2.70186
2.7022
2.70244
2.70245
2.70388
2.70497
2.70497
2.7058
2.70696
2.70718
2.70902
2.7095
2.70977
2.71252
2.71375
2.71599
2.71623
2.71774
2.72219
2.72347
2.72674
2.72955
2.7297
2.7307
2.73237
2.73541
2.73588
2.73625
2.73687
2.73837
2.74011
2.74046
2.74281
2.74308
2.74391
2.74535
2.74589
2.74668
2.74924
2.74946
2.75094
2.75126
2.75287
2.75401
2.7547
2.75566
2.75672
2.75836
2.75907
2.75953
2.76096
2.76258
2.76565
2.76623
2.76682
2.76689
2.77007
2.77302
2.7734
2.77422
2.77656
2.77723
2.77747
2.77875
2.77924
2.7795
2.78078
2.78128
2.78135
2.78145
2.78311
2.78367
2.78409
2.78582
2.78992
2.78997
2.79168
2.79227
2.79228
2.79316
2.79341
2.79342
2.79466
2.79568
2.79629
2.79686
2.79748
2.79805
2.79833
2.79984
2.80139
2.80216
2.80374
2.80389
2.80516
2.80754
2.80774
2.80866
2.80937
2.80987
2.81133
2.81156
2.813
2.81329
2.81337
2.81402
2.81523
2.8171
2.81963
2.82119
2.82304
2.82388
2.82609
2.82623
2.82686
2.83057
2.83185
2.83419
2.8345
2.83531
2.83874
2.84166
2.84352
2.84388
2.84397
2.84526
2.84682
2.84794
2.84954
2.84998
2.85028
2.85046
2.8519
2.85423
2.85514
2.85539
2.85546
2.85666
2.85788
2.85884
2.85927
2.86002
2.86147
2.86289
2.86292
2.8654
2.86564
2.86682
2.86792
2.86811
2.86922
2.87246
2.8726
2.87277
2.87408
2.87441
2.87455
2.87656
2.87662
2.87752
2.87957
2.88023
2.88088
2.885
2.88538
2.88586
2.88676
2.88695
2.88699
2.88771
2.89074
2.89197
2.89299
2.89325
2.89331
2.89608
2.8999
2.90024
2.90107
2.90123
2.90357
2.90422
2.90505
2.9063
2.90677
2.90749
2.90827
2.90971
2.91056
2.91222
2.91248
2.91318
2.91326
2.91354
2.91557
2.91573
2.91803
2.91833
2.91938
2.92336
2.92728
2.92753
2.9287
2.92896
2.93112
2.93154
2.93421
2.93423
2.93579
2.93689
2.93691
2.93699
2.93703
2.93723
2.93825
2.93901
2.94033
2.94197
2.94383
2.94471
2.94549
2.94567
2.94625
2.94629
2.94852
2.9502
2.95044
2.95262
2.9534
2.95371
2.95515
2.95569
2.9566
2.95697
2.9582
2.95852
2.9589
2.96087
2.96132
2.96208
2.96247
2.96476
2.96592
2.96643
2.96832
2.97017
2.97166
2.97255
2.97346
2.97389
2.97535
2.98164
2.98324
2.98342
2.98522
2.98523
2.9896
2.9898
2.9902
2.99192
2.9931
2.99408
2.99507
2.99613
2.99617
2.99718
2.99729
2.99766
2.99814
2.9999
3.00158
3.00194
3.00296
3.00475
3.00495
3.00542
3.00575
3.00582
3.00607
3.00646
3.00646
3.00674
3.00739
3.00746
3.00753
3.00777
3.00858
3.01021
3.01258
3.01356
3.01374
3.01386
3.01394
3.01532
3.01583
3.01715
3.01798
3.01862
3.01933
3.01984
3.02124
3.02188
3.02276
3.02285
3.02288
3.02519
3.02521
3.02563
3.02602
3.02615
3.02634
3.02697
3.02713
3.02749
3.02776
3.02898
3.02947
3.03468
3.03641
3.03725
3.03735
3.03836
3.03852
3.03859
3.03937
3.03964
3.04068
3.04209
3.04425
3.045
3.04821
3.04833
3.04886
3.04906
3.05181
3.05411
3.05475
3.05517
3.05539
3.05578
3.05619
3.05628
3.05638
3.05679
3.05693
3.05785
3.05885
3.05952
3.05968
3.06024
3.06156
3.06216
3.06291
3.06294
3.06306
3.06436
3.06836
3.06864
3.06891
3.06977
3.06987
3.06993
3.07133
3.07367
3.07455
3.07567
3.07631
3.07792
3.07946
3.07993
3.08107
3.08118
3.08221
3.08337
3.08346
3.08407
3.0841
3.08412
3.08578
3.0858
3.08642
3.08713
3.08713
3.08732
3.08873
3.09094
3.09105
3.09143
3.09181
3.09272
3.09275
3.09469
3.09635
3.09671
3.09696
3.1006
3.10119
3.1014
3.10164
3.10238
3.10251
3.10391
3.10461
3.10666
3.10751
3.10788
3.10836
3.10863
3.10884
3.10937
3.10996
3.11005
3.11116
3.11131
3.1117
3.11639
3.11798
3.11947
3.11995
3.11999
3.12091
3.1224
3.12447
3.12458
3.12536
3.12558
3.12767
3.1283
3.12917
3.13042
3.13466
3.13532
3.13534
3.13784
3.13826
3.13858
3.14178
3.14193
3.14379
3.14415
3.14631
3.14749
3.14769
3.14897
3.1491
3.14983
3.15083
3.15207
3.15234
3.15335
3.15478
3.15519
3.1554
3.15556
3.15781
3.15791
3.16173
3.1625
3.16269
3.16281
3.16322
3.16359
3.16578
3.16617
3.16705
3.16833
3.16966
3.16985
3.17275
3.17357
3.17377
3.17436
3.1762
3.17668
3.17697
3.17733
3.17807
3.18087
3.18134
3.18167
3.18193
3.18219
3.1834
3.18464
3.18539
3.18568
3.18646
3.1865
3.18668
3.18722
3.18741
3.18777
3.18958
3.18971
3.19008
3.19042
3.19109
3.19129
3.1927
3.19287
3.19487
3.19554
3.19604
3.19662
3.1985
3.19861
3.19966
3.20025
3.20083
3.20096
3.20254
3.20372
3.20384
3.20622
3.20757
3.20796
3.20905
3.20926
3.2098
3.21052
3.21126
3.21138
3.2141
3.21538
3.21541
3.21628
3.21633
3.21677
3.21712
3.21727
3.21787
3.21826
3.21899
3.21901
3.21932
3.21983
3.22115
3.22123
3.22187
3.22298
3.22431
3.22475
3.22541
3.22587
3.22651
3.22681
3.22792
3.22841
3.22857
3.22885
3.23014
3.23105
3.2319
3.23194
3.23208
3.2331
3.23364
3.23366
3.2338
3.23389
3.23464
3.23565
3.23571
3.23626
3.23803
3.23836
3.23898
3.23899
3.23908
3.2393
3.23945
3.24009
3.24052
3.24092
3.24166
3.2425
3.2439
3.24484
3.24663
3.24691
3.24721
3.2519
3.25252
3.25264
3.25368
3.25374
3.25403
3.25494
3.25505
3.25586
3.25606
3.25606
3.25862
3.26034
3.26089
3.26128
3.26164
3.26173
3.26201
3.26232
3.26268
3.26275
3.26322
3.26366
3.2639
3.26399
3.2662
3.267
3.26811
3.26816
3.27001
3.2705
3.27113
3.27138
3.27147
3.27262
3.27265
3.27287
3.27328
3.27395
3.27617
3.27631
3.2766
3.27763
3.27843
3.27861
3.27875
3.2808
3.2816
3.28225
3.28258
3.28265
3.28268
3.28273
3.28325
3.28327
3.2834
3.2836
3.2838
3.28403
3.2844
3.28538
3.28559
3.28732
3.28833
3.2885
3.28872
3.28925
3.28951
3.28993
3.29057
3.29114
3.29196
3.29305
3.29385
3.29482
3.29637
3.29638
3.29765
3.2984
3.29919
3.30063
3.30121
3.30299
3.30356
3.30515
3.30582
3.30584
3.30598
3.30656
3.30736
3.30772
3.30822
3.30869
3.31106
3.31398
3.31421
3.31476
3.31582
3.31615
3.31647
3.31857
3.31885
3.31965
3.31984
3.322
3.32218
3.32376
3.32389
3.32622
3.32624
3.32637
3.32737
3.32797
3.32818
3.32868
3.32872
3.32956
3.32973
3.32994
3.33042
3.33063
3.33102
3.33224
3.33238
3.33358
3.33414
3.33528
3.33606
3.33724
3.33853
3.3434
3.3438
3.34418
3.34539
3.348
3.34803
3.34839
3.34919
3.34946
3.3497
3.3502
3.35157
3.3523
3.35373
3.35442
3.35494
3.35501
3.35527
3.35661
3.35712
3.35732
3.35736
3.35754
3.35838
3.35958
3.36072
3.36111
3.3612
3.3619
3.36284
3.36297
3.36421
3.36434
3.36468
3.36474
3.36565
3.3665
3.36659
3.36876
3.36911
3.36929
3.36938
3.37412
3.37434
3.37532
3.37557
3.37864
3.3796
3.38082
3.38084
3.38147
3.38204
3.38217
3.38276
3.38401
3.38422
3.38502
3.38523
3.38549
3.38678
3.38745
3.38758
3.38827
3.3891
3.38957
3.3903
3.39161
3.39175
3.39388
3.3943
3.39499
3.39573
3.39737
3.39748
3.39903
3.40064
3.40104
3.40206
3.40271
3.40442
3.40554
3.40741
3.40823
3.40911
3.40997
3.4102
3.41058
3.41122
3.41145
3.41276
3.41291
3.4138
3.41495
3.41682
3.41717
3.41797
3.41801
3.41884
3.41911
3.41988
3.41994
3.4204
3.42081
3.42176
3.42212
3.42302
3.42544
3.42563
3.42571
3.42626
3.42675
3.42831
3.43044
3.43217
3.43245
3.43352
3.43431
3.43493
3.43581
3.43623
3.43693
3.43748
3.4385
3.4387
3.43888
3.43952
3.43994
3.44017
3.44073
3.44126
3.44197
3.44272
3.4431
3.44324
3.44341
3.44457
3.44492
3.44735
3.44799
3.44838
3.44884
3.44922
3.44927
3.45159
3.45176
3.4518
3.45209
3.45232
3.45299
3.4533
3.4534
3.45422
3.45433
3.4566
3.45715
3.4577
3.4585
3.4586
3.45911
3.45949
3.45957
3.46064
3.46188
3.46195
3.46198
3.46295
3.46355
3.46494
3.46499
3.46564
3.46571
3.46608
3.46626
3.46669
3.46748
3.46751
3.46788
3.46854
3.46971
3.47022
3.4709
3.4718
3.47181
3.47185
3.47195
3.47227
3.47292
3.47324
3.47409
3.47546
3.47588
3.47589
3.47599
3.47621
3.4764
3.47779
3.47794
3.47799
3.4791
3.47938
3.48006
3.48087
3.48108
3.48199
3.48237
3.48242
3.48338
3.4849
3.48492
3.48496
3.48595
3.48694
3.4877
3.48889
3.48948
3.48952
3.49004
3.49006
3.49086
3.49095
3.49182
3.49206
3.49393
3.49418
3.49472
3.49629
3.49793
3.49812
3.49846
3.49874
3.49968
3.49971
3.5012
3.50364
3.50403
3.50471
3.50515
3.50673
3.50694
3.50848
3.5092
3.51033
3.51098
3.51115
3.51129
3.51181
3.51323
3.51389
3.52081
3.52132
3.52173
3.52304
3.52319
3.52419
3.52426
3.52458
3.52595
3.52989
3.53095
3.53141
3.5315
3.53168
3.53264
3.53425
3.53437
3.53541
3.53565
3.53602
3.53616
3.53655
3.53683
3.53727
3.53874
3.54122
3.54235
3.5424
3.54336
3.54344
3.54504
3.54509
3.54513
3.54556
3.54562
3.54587
3.5459
3.54629
3.54672
3.54708
3.54793
3.54828
3.54964
3.55088
3.55096
3.55102
3.55186
3.55194
3.55239
3.55252
3.55342
3.5538
3.55389
3.55439
3.55528
3.56054
3.56055
3.562
3.56218
3.56326
3.56374
3.56472
3.56529
3.56595
3.56693
3.56703
3.56732
3.56747
3.5681
3.56877
3.57011
3.57016
3.57048
3.57293
3.57446
3.57729
3.57763
3.57841
3.57939
3.58054
3.58057
3.58092
3.58094
3.58114
3.58228
3.58325
3.5838
3.58459
3.5851
3.58534
3.58606
3.58617
3.58696
3.587
3.58751
3.58784
3.58886
3.58923
3.59109
3.59211
3.59232
3.59255
3.59278
3.59294
3.59348
3.59355
3.59491
3.59515
3.59619
3.59632
3.59898
3.59935
3.60002
3.60034
3.60093
3.60093
3.60116
3.60141
3.60571
3.60671
3.60746
3.6075
3.6082
3.6082
3.6083
3.60832
3.60944
3.60975
3.60997
3.61061
3.611
3.61105
3.61337
3.61388
3.61518
3.61527
3.61591
3.61597
3.61743
3.61794
3.61807
3.61843
3.61906
3.61943
3.61972
3.61993
3.62062
3.62161
3.62261
3.62266
3.62303
3.62357
3.62423
3.62435
3.62445
3.62472
3.62568
3.62593
3.62637
3.62645
3.63038
3.6306
3.63073
3.63075
3.63181
3.63215
3.63234
3.63417
3.6347
3.63617
3.6365
3.6367
3.63672
3.63775
3.63798
3.63826
3.63859
3.63972
3.64011
3.64072
3.64109
3.6415
3.64249
3.64263
3.64269
3.64308
3.64457
3.64522
3.64617
3.64641
3.64684
3.64759
3.64773
3.64817
3.64898
3.64922
3.64976
3.65094
3.65113
3.65221
3.65296
3.653
3.65315
3.6544
3.65477
3.6548
3.6553
3.65559
3.65647
3.65785
3.65804
3.65849
3.6586
3.66
3.66022
3.66147
3.66155
3.66161
3.66178
3.66186
3.66187
3.66244
3.66276
3.66649
3.66699
3.66874
3.66915
3.66926
3.66931
3.66939
3.66996
3.67144
3.67191
3.67275
3.67299
3.67426
3.6767
3.67695
3.67703
3.67765
3.6785
3.6787
3.6788
3.68019
3.68332
3.68343
3.6841
3.68467
3.68488
3.68516
3.68647
3.68777
3.68878
3.68883
3.68895
3.68946
3.69025
3.69041
3.69048
3.6913
3.69149
3.69317
3.69384
3.6941
3.69412
3.69605
3.69655
3.69771
3.69833
3.69986
3.70015
3.70054
3.70057
3.70211
3.70231
3.70258
3.7026
3.70262
3.70318
3.70406
3.70425
3.70461
3.70491
3.70526
3.70596
3.7061
3.70679
3.70695
3.70734
3.70801
3.70814
3.7093
3.70943
3.70982
3.71
3.71001
3.71025
3.71046
3.71125
3.71248
3.71324
3.71339
3.71426
3.71475
3.71572
3.71635
3.7168
3.71685
3.71721
3.71874
3.71882
3.71944
3.71989
3.72129
3.72155
3.72193
3.72213
3.72294
3.72303
3.72316
3.72412
3.72424
3.72431
3.72441
3.7254
3.72557
3.72571
3.72618
3.72676
3.72679
3.73039
3.73043
3.73168
3.73186
3.73229
3.73239
3.73335
3.73367
3.73573
3.73582
3.73676
3.73752
3.73762
3.73777
3.73923
3.74008
3.74022
3.7407
3.7423
3.74254
3.74443
3.74454
3.74482
3.74626
3.74697
3.747
3.74808
3.74824
3.74856
3.74917
3.75014
3.7508
3.75116
3.75127
3.75207
3.75207
3.75277
3.75418
3.75509
3.75561
3.75576
3.7561
3.75675
3.75748
3.75982
3.7617
3.76236
3.76292
3.76302
3.76396
3.76396
3.76516
3.76634
3.76723
3.76737
3.76761
3.76847
3.7691
3.77095
3.77121
3.77141
3.77158
3.77203
3.77205
3.77334
3.77356
3.77364
3.7739
3.77407
3.77418
3.77438
3.77561
3.77583
3.77587
3.7761
3.77659
3.77827
3.77944
3.78033
3.7807
3.78085
3.78113
3.78199
3.78206
3.78288
3.78397
3.78644
3.78711
3.78761
3.78775
3.78785
3.78864
3.7889
3.79129
3.79278
3.79348
3.79482
3.79502
3.79511
3.79513
3.79518
3.79691
3.79864
3.79977
3.80046
3.80132
3.80183
[truncated: 2,272 more rows]

## Sheet: Shipping Time
time
67
67
71
71
71
71
71
71
71
71
71
72
73
73
73
73
73
73
74
74
74
74
76
76
76
76
76
76
76
76
77
77
77
77
78
78
78
79
79
79
80
80
80
80
80
80
81
81
81
81
81
81
81
81
81
82
82
82
82
83
83
83
83
84
84
84
84
84
84
84
84
84
84
84
84
84
84
84
84
84
84
84
84
84
84
84
85
86
87
87
87
87
87
87
87
87
87
87
87
87
87
87
87
87
87
87
87
87
87
87
87
87
87
87
87
87
87
87
87
87
87
87
88
88
88
89
89
89
89
89
89
89
89
89
89
89
89
89
89
89
89
89
89
89
89
89
89
89
89
89
90
90
90
90
90
90
90
90
90
90
90
91
91
91
91
91
91
91
91
91
91
91
91
92
92
92
92
92
92
92
92
92
92
92
92
92
92
92
92
92
92
92
92
92
92
92
92
93
93
93
93
93
93
93
93
93
93
93
93
93
93
93
93
93
93
93
93
93
93
93
93
93
93
93
93
93
93
93
93
93
93
93
93
93
93
93
93
93
93
93
93
93
93
93
93
93
93
93
93
93
94
94
94
95
95
95
95
95
95
95
95
95
95
95
95
95
95
95
95
95
95
95
95
95
96
96
96
96
96
96
96
96
96
96
96
96
96
96
96
97
97
97
97
97
97
97
97
97
97
97
97
97
97
97
97
97
97
97
97
97
97
98
98
98
98
98
98
98
98
98
98
98
98
98
98
98
98
98
98
98
98
98
99
99
99
99
99
99
99
99
99
99
99
100
100
100
100
100
100
100
101
101
101
101
101
101
101
101
101
101
101
101
101
101
101
101
101
102
102
102
102
102
102
102
102
102
102
102
102
102
102
102
102
102
102
102
102
102
102
102
102
102
102
102
102
102
102
102
102
102
102
102
102
102
102
102
103
103
103
103
103
103
103
103
103
103
103
103
103
103
103
103
103
104
104
104
104
104
104
104
104
104
104
104
104
104
104
104
104
104
104
104
104
104
104
104
104
104
104
104
104
104
104
104
104
104
104
104
104
104
104
104
104
104
104
104
105
105
105
105
105
105
105
105
105
105
105
105
105
105
105
105
105
105
105
105
105
105
105
105
105
105
105
105
105
105
106
106
106
106
106
106
106
106
106
106
106
106
106
106
106
106
106
106
106
106
106
106
106
106
106
106
107
107
107
107
107
107
107
107
107
107
107
107
107
107
107
107
107
107
107
107
107
107
107
107
107
107
107
107
107
107
107
107
107
107
107
107
107
107
107
107
107
107
107
107
107
107
107
107
107
107
107
107
107
108
108
108
108
108
108
108
108
108
109
109
109
109
109
109
109
109
109
109
109
109
109
109
109
109
109
110
110
110
110
110
110
110
110
110
110
110
110
110
110
111
111
111
111
111
111
111
111
111
111
111
111
111
111
111
111
111
111
111
112
112
112
112
112
112
112
112
112
112
112
112
112
112
112
112
112
112
112
112
112
112
112
112
112
112
112
112
112
112
112
112
112
112
112
112
112
112
112
112
112
112
112
112
112
112
112
112
112
112
112
112
112
112
112
112
112
112
112
112
112
112
112
112
112
112
112
112
113
113
113
113
113
113
113
114
114
114
114
114
114
114
114
114
114
114
114
114
114
114
114
114
114
114
114
114
114
114
114
114
114
114
114
114
114
114
114
114
114
114
114
114
114
114
114
114
114
115
115
115
115
115
115
115
115
115
115
115
115
115
115
115
115
115
115
115
115
115
115
115
115
115
115
115
115
115
115
115
115
115
115
115
115
115
115
115
116
116
116
116
116
116
116
116
116
116
116
116
116
116
116
116
116
116
116
116
116
116
116
116
116
116
116
116
116
116
116
116
116
116
116
116
116
116
116
117
117
117
117
117
117
117
117
117
117
117
117
117
117
117
117
117
117
117
117
117
117
117
117
117
117
117
117
117
117
117
117
117
117
117
117
117
117
117
117
117
117
117
117
117
117
117
117
117
117
117
117
117
117
117
117
117
117
117
117
117
117
117
117
117
117
117
117
117
117
117
117
117
117
118
118
118
118
118
118
118
118
118
118
118
118
118
118
118
118
118
118
118
118
118
118
118
118
118
118
118
118
118
118
118
118
118
118
118
118
118
118
118
118
118
118
118
118
118
118
118
118
118
118
118
118
118
118
118
118
118
118
118
118
118
118
118
118
118
118
118
118
118
118
118
118
118
118
118
118
118
118
118
118
118
118
118
118
118
118
118
119
119
119
119
119
119
119
119
119
119
119
119
119
119
119
119
119
119
119
119
119
119
119
119
119
119
119
119
119
119
119
119
119
119
119
119
119
119
119
119
119
119
119
119
119
119
119
119
119
119
119
119
119
119
119
119
119
119
119
119
119
119
119
119
119
119
119
119
119
119
119
119
119
119
119
119
119
119
119
119
119
119
119
119
119
119
119
119
119
119
119
119
119
119
119
119
119
119
119
119
119
119
119
119
119
119
119
119
119
119
120
120
120
120
120
120
120
120
120
120
120
120
120
120
120
120
120
120
120
120
120
120
120
120
120
120
120
120
120
120
120
120
120
120
120
120
120
120
120
120
120
120
120
120
120
120
120
120
120
120
120
120
120
120
120
120
120
120
120
120
120
120
120
120
120
120
120
120
120
120
120
120
120
120
120
120
120
120
120
120
120
120
120
120
120
120
120
120
120
120
120
120
120
120
121
121
121
121
121
121
121
121
121
121
121
121
121
121
121
121
121
121
121
121
121
121
121
121
121
121
121
121
121
121
121
121
121
121
121
121
121
121
121
121
121
121
121
121
121
121
121
121
121
121
121
121
121
121
121
122
122
122
122
122
122
123
123
123
123
123
123
123
123
123
123
123
123
124
124
124
124
124
124
124
124
124
124
124
124
124
124
124
125
125
125
125
125
125
125
125
125
125
125
125
125
125
125
125
125
125
125
125
125
125
125
125
125
125
125
125
125
125
125
125
125
125
125
125
125
125
125
125
125
125
125
125
125
125
125
125
125
125
125
125
125
125
125
125
125
125
125
126
126
126
126
126
126
126
126
126
126
126
126
126
126
126
126
126
126
126
126
126
126
126
126
126
126
126
126
126
126
126
126
126
126
126
126
126
126
126
126
126
126
126
126
126
126
126
126
126
126
127
127
127
127
127
127
127
127
127
127
127
127
127
127
127
127
127
127
127
127
127
127
127
127
127
127
127
127
127
127
127
127
127
127
127
127
127
127
127
127
127
127
127
127
127
127
127
127
127
127
127
127
128
128
128
128
128
128
128
128
128
128
128
128
128
128
128
128
128
128
128
128
128
128
128
128
128
128
128
128
128
128
128
128
128
128
128
128
128
128
128
129
129
129
129
129
129
129
129
129
129
129
129
129
129
129
129
129
129
129
129
129
129
129
129
129
130
130
130
130
130
130
130
130
130
130
130
130
130
130
130
130
130
130
130
130
130
130
130
130
130
130
130
130
130
130
131
131
131
131
131
131
131
131
131
131
131
131
131
131
131
131
131
131
131
131
131
131
131
131
131
131
131
131
131
131
132
132
132
132
132
132
132
132
132
132
132
132
132
132
132
132
132
132
132
132
132
132
132
132
132
132
132
132
132
132
132
132
132
132
132
132
133
133
133
133
133
133
133
133
133
133
133
133
133
133
133
133
133
133
133
133
133
133
133
133
133
133
133
133
133
133
133
133
133
133
133
133
133
133
133
133
133
133
133
133
133
133
134
134
134
134
134
134
134
134
134
134
134
134
134
134
134
134
134
134
134
134
134
134
134
134
134
134
134
134
134
134
134
134
134
134
134
134
134
134
134
134
134
134
134
134
134
134
134
134
134
134
134
134
134
134
134
134
134
135
135
135
135
135
135
135
135
135
135
135
135
135
135
135
135
135
135
136
136
136
136
136
136
136
136
136
136
136
136
136
136
136
136
136
136
136
136
136
137
137
137
137
137
137
137
137
137
137
137
137
137
137
137
137
137
137
137
137
137
137
137
137
137
137
137
137
137
137
137
138
138
138
138
138
138
138
138
138
138
138
138
138
138
138
138
138
138
138
138
138
138
138
138
138
138
138
138
138
138
138
138
138
138
138
138
138
139
139
139
139
139
139
139
140
140
140
140
140
140
141
141
141
141
141
141
141
141
141
141
141
141
141
141
141
141
141
141
141
141
141
142
142
142
142
142
142
142
142
142
142
142
143
143
143
143
143
143
143
143
143
143
143
143
143
143
143
143
143
143
143
143
143
143
143
143
143
143
143
143
143
143
143
143
143
144
144
144
144
144
144
144
144
144
144
144
144
144
144
144
144
144
144
144
144
144
144
144
144
144
144
144
145
145
145
145
145
145
145
145
145
145
145
145
145
145
145
145
145
145
145
146
146
146
146
146
146
146
146
146
146
146
146
146
146
146
146
146
146
146
146
146
146
146
146
146
146
146
146
146
146
146
146
146
146
147
147
147
147
147
147
147
147
147
147
147
147
147
147
147
147
147
147
147
147
147
147
147
147
147
147
147
147
[truncated: 13,324 more rows]

## Sheet: Shipping Volume
volume
141
101
80
80
79
76
71
69
66
66
63
61
61
60
57
55
55
54
54
54
52
51
51
51
50
49
48
48
47
46
45
45
45
45
44
44
43
43
43
42
42
42
41
41
41
41
41
41
40
40
40
39
38
38
38
38
37
37
37
36
36
36
36
36
35
35
35
35
35
34
34
34
34
34
34
33
33
33
33
33
33
33
32
32
32
32
32
32
31
31
31
31
31
31
30
30
30
30
30
30
30
30
30
30
30
30
29
29
29
29
29
28
28
28
27
27
27
27
27
26
26
26
26
26
26
26
26
25
25
25
25
25
25
25
25
25
25
25
25
25
25
25
24
24
24
24
24
24
24
23
23
23
23
23
23
23
23
23
23
23
23
23
23
23
23
22
22
22
22
22
22
22
22
22
21
21
21
21
21
21
21
21
21
21
21
21
21
21
21
20
20
20
20
20
20
20
20
20
20
20
20
20
20
20
20
20
20
19
19
19
19
19
19
19
19
19
19
19
19
19
19
19
19
18
18
18
18
18
18
18
18
18
18
18
18
18
18
17
17
17
17
17
17
17
17
17
17
17
17
17
17
17
17
17
16
16
16
16
16
16
16
16
16
16
16
16
16
16
16
16
16
16
16
16
16
16
16
16
16
16
16
16
16
15
15
15
15
15
15
15
15
15
15
15
15
15
15
15
15
15
15
15
15
14
14
14
14
14
14
14
14
14
14
14
14
14
14
14
14
14
14
14
14
14
14
14
13
13
13
13
13
13
13
13
13
13
13
13
13
13
13
13
13
13
13
13
13
13
13
13
12
12
12
12
12
12
12
12
12
12
12
12
12
12
12
12
12
12
12
12
12
12
12
12
12
12
12
12
12
12
12
12
11
11
11
11
11
11
11
11
11
11
11
11
11
11
11
11
11
11
11
11
11
11
11
11
11
11
11
11
11
11
11
11
10
10
10
10
10
10
10
10
10
10
10
10
10
10
10
10
10
10
10
10
10
10
10
10
10
10
10
10
10
10
10
10
10
10
10
10
10
10
10
10
10
10
10
10
10
10
9
9
9
9
9
9
9
9
9
9
9
9
9
9
9
9
9
9
9
9
9
9
9
9
9
9
9
9
9
9
9
9
9
9
8
8
8
8
8
8
8
8
8
8
8
8
8
8
8
8
8
8
8
8
8
8
8
8
8
8
8
8
8
8
8
7
7
7
7
7
7
7
7
7
7
7
7
7
7
7
7
7
7
7
7
7
7
7
7
7
7
7
7
7
7
7
7
7
7
7
6
6
6
6
6
6
6
6
6
6
6
6
6
6
6
6
6
6
6
6
6
6
6
6
6
6
6
6
6
6
6
6
6
6
6
6
6
6
6
6
6
6
6
6
6
6
6
6
6
6
6
5
5
5
5
5
5
5
5
5
5
5
5
5
5
5
5
5
5
5
5
5
5
5
5
5
5
5
5
5
5
5
5
5
5
5
5
5
5
5
5
5
5
5
5
5
5
5
5
5
4
4
4
4
4
4
4
4
4
4
4
4
4
4
4
4
4
4
4
4
4
4
4
4
4
4
4
4
4
4
4
4
4
4
4
4
4
4
4
4
4
4
4
4
4
4
4
4
4
4
4
4
4
3
3
3
3
3
3
3
3
3
3
3
3
3
3
3
3
3
3
3
3
3
3
3
3
3
3
3
3
3
3
3
3
3
3
3
3
3
3
3
3
3
3
3
3
3
3
3
3
3
3
3
3
3
3
3
3
3
3
3
3
3
3
3
3
3
2
2
2
2
2
2
2
2
2
2
2
2
2
2
2
2
2
2
2
2
2
2
2
2
2
2
2
2
2
2
2
2
2
2
2
2
2
2
2
2
2
2
2
2
2
2
2
2
2
2
2
2
2
2
2
2
2
2
2
2
2
2
2
2
2
2
2
2
2
2
2
2
2
2
2
2
2
2
2
2
2
2
2
2
2
2
2
2
2
2
2
2
2
2
2
2
1
1
1
1
1
1
1
1
1
1
1
1
1
1
1
1
1
1
1
1
1
1
1
1
1
1
1
1
1
1
1
1
1
1
1
1
1
1
1
1
1
1
1
1
1
1
1
1
1
1
1
1
1
1
1
1
1
1
1
1
1
1
1
1
1
1
1
1
1
1
1
1
1
1
1
1
1
1
1
1
1
1
1
1
1
1
1
1
1
1
1
1
1
1
